# Supplementary material for: Mesenchymal actomyosin contractility is required for androgen-driven urethral masculinization in mice
Source: Commun Biol. 2019 Mar 8;2:95. doi: 10.1038/s42003-019-0336-3 (PMC6408527; doi:10.1038/s42003-019-0336-3)
Supplement: Supplementary file 8 — Supplementary Data 1 [file 42003_2019_336_MOESM8_ESM.xlsx]

## Sheet: Sheet1
TREATMENT	GENDER	Urethral Masculinization Score		TREATMENT	Gender	Urethral Masculinization Score
DHT	female	4		DHT	male	3
DHT	female	0		DHT	male	0
DHT	female	3		DHT	male	4
DHT	female	3		DHT	male	0
DHT	male	0		DHT	male	1
DHT	male	3		DHT	male	4
DHT	male	4		100uMBlebbistatin	male	4
DMSO	female	1		100uMBlebbistatin	male	1
DMSO	female	1		100uMBlebbistatin	male	2
DMSO	female	0		100uMBlebbistatin	male	1
DMSO	female	0		100uMBlebbistatin	male	0
DMSO	female	1		100uMBlebbistatin	male	1
DMSO	male	1		100uMBlebbistatin	male	1
DMSO	male	0		100uMBlebbistatin	male	1
DMSO	male	0		DHT	male	1
DHT	male	3		DHT	male	4
DHT	male	4		DHT	male	0
DHT	male	0		DHT	male	4
DHT	male	4		DHT	male	4
DHT	male	4		100uMBlebbistatin	male	1
DHT	male	0		100uMBlebbistatin	male	3
DHT	male	0		100uMBlebbistatin	male	1
DHT	male	3		100uMBlebbistatin	male	1
DHT	female	0		DHT	male	0
DHT	female	0		DHT	male	4
DHT	female	1		DHT	male	4
DMSO	female	1		DHT	male	4
DMSO	female	1		DHT	male	0
DMSO	female	1		DHT	male	4
DMSO	female	1		DHT	male	1
DMSO	female	1		100uMBlebbistatin	male	3
DHT	male	4		100uMBlebbistatin	male	1
DHT	male	4		100uMBlebbistatin	male	2
DHT	male	4		100uMBlebbistatin	male	3
DHT	male	0		100uMBlebbistatin	male	1
DHT	male	2		100uMBlebbistatin	male	2
DHT	male	0		100uMBlebbistatin	male	2
DHT	male	0		100uMBlebbistatin	male	2
DHT	male	0		100uMBlebbistatin	male	1
DMSO	female	1
DMSO	female	1
DMSO	female	2
DMSO	female	2
DMSO	female	1
DMSO	female	1
DMSO	female	2
DHT	female	4
DHT	female	1
DHT	female	4
DHT	female	0
DHT	female	1
DHT	female	2
DHT	female	0
DHT	male	4
DHT	male	3
DHT	male	0
DMSO	female	1
DMSO	female	0
DMSO	female	2
DMSO	female	1
DMSO	female	1
DMSO	female	3
DHT	female	4
DHT	female	0
DHT	female	0
DHT	female	0
DHT	male	2
DHT	male	0
DHT	male	2
DHT	male	1
DHT	male	0
DHT	male	4
DHT	female	0
DHT	female	4
DHT	female	0
DHT	female	0
DHT	female	1
DHT	female	3
DMSO	female	1
DMSO	female	1
DMSO	female	0
DMSO	female	1
DHT	female	1
DHT	female	0
DHT	female	3
DHT	female	0
DHT	female	0
DHT	female	4
DHT	male	2
DHT	male	4
DHT	male	0
DHT	male	1
DMSO	female	1
DMSO	female	0
DMSO	female	1
DMSO	female	0
DMSO	female	0
DMSO	male	0
DMSO	male	0
DMSO	male	1
DMSO	male	0
DMSO	male	0
DMSO	male	1
DHT	male	2
DHT	male	2
DHT	male	4
DHT	male	3
DHT	male	4
DHT	male	0
DHT	male	1
DMSO	male	2
DMSO	male	2
DMSO	male	2
DMSO	male	0
DMSO	male	1
DMSO	male	1
